# Supplementary material for: Design and Development of Teixobactin Analog-Loaded Magnetic Nanocomposites for Biofilm Destruction and Pathogen Elimination
Source: J Funct Biomater. 2026 Apr 13;17(4):189. doi: 10.3390/jfb17040189 (PMC13118049; doi:10.3390/jfb17040189)
Supplement: Supplementary file 1 [file jfb-17-00189-s001.zip]

Archive with 1 entries (1 files):
- jfb-4212841-supplementary.pdf
